# Supplementary material for: Genetic Diversity, Admixture, and Selection Signatures in a Rarámuri Criollo Cattle Population Introduced to the Southwestern United States
Source: Int J Mol Sci. 2025 May 13;26(10):4649. doi: 10.3390/ijms26104649 (PMC12112442; doi:10.3390/ijms26104649)
Supplement: Supplementary file 1 [file ijms-26-04649-s001.zip]

Archive with 2 entries (2 files):
- Figures S1-S10.pdf
- Table S1-S5.xlsx
