# Supplementary material for: Genetic Diversity, Admixture, and Selection Signatures in a Rarámuri Criollo Cattle Population Introduced to the Southwestern United States
Source: Int J Mol Sci. 2025 May 13;26(10):4649. doi: 10.3390/ijms26104649 (PMC12112442; doi:10.3390/ijms26104649)
Supplement: Supplementary file 1 [file ijms-26-04649-s001.zip › Table S1-S5.xlsx]

## Sheet: Table S1
Table S1: Taurine and Indicine cattle populations included in the admixture analysis.
	Populations	Code	Country	Sample size	Reference
Criollo cattle	Rarámuri Criollo from the Jordana Experimental Range	RCJER	United States	15	This study
	Rarámuri Criollo from the Rancho Experimental Teseachi	RCRET	Mexico	15	Universidad Autónoma de Chihuahua	Unpublished
	American Corriente	NAC	United States	15	New Mexico State University	Unpublished
	Texas Longhorn	TXL	United States	15	Pitt et al., 2019	https://doi.org/10.1111/eva.12641
	Florida Cracker	CRK	United States	9	Pitt et al., 2019	https://doi.org/10.1111/eva.12641
	Senepol	SNP	US Virgin Islands	14	Pitt et al., 2019	https://doi.org/10.1111/eva.12641
	Costeño con Cuernos	CCC	Colombia	7	Pitt et al., 2019	https://doi.org/10.1111/eva.12641
	Romosinuano	RMS	Colombia	8	Pitt et al., 2019	https://doi.org/10.1111/eva.12641
	San Martinero	SNM	Colombia	7	Pitt et al., 2019	https://doi.org/10.1111/eva.12641
Iberian taurine cattle	Berrenda en Colorado	BEC	Spain	8	Pitt et al., 2019	https://doi.org/10.1111/eva.12641
	Cachena	CAC	Portugal	3	Pitt et al., 2019	https://doi.org/10.1111/eva.12641
	Cardena Andaluza	CAR	Spain	10	Pitt et al., 2019	https://doi.org/10.1111/eva.12641
	Lidia	LID	Spain	15	Pitt et al., 2019	https://doi.org/10.1111/eva.12641
	Mostrenca	MOS	Spain	5	Pitt et al., 2019	https://doi.org/10.1111/eva.12641
	Pajuna	PAJ	Spain	6	Pitt et al., 2019	https://doi.org/10.1111/eva.12641
	Asturiana de los Valles	RAV	Spain	5	Pitt et al., 2019	https://doi.org/10.1111/eva.12641
	Retinta	RET	Spain	9	Pitt et al., 2019	https://doi.org/10.1111/eva.12641
Commercial taurine cattle	Angus	ANG	Scotland	15	Pitt et al., 2019	https://doi.org/10.1111/eva.12641
	Milking Shorthorn	MSH	England	9	Pitt et al., 2019	https://doi.org/10.1111/eva.12641
	Beef Shorthorn	SHR	England	15	Pitt et al., 2019	https://doi.org/10.1111/eva.12641
	Holstein	HOL	Holland	15	Pitt et al., 2019	https://doi.org/10.1111/eva.12641
	Jersey	JER	Jersey Island	15	Pitt et al., 2019	https://doi.org/10.1111/eva.12641
	Red Poll	RPO	England	5	Pitt et al., 2019	https://doi.org/10.1111/eva.12641
Indicine cattle	Baoule	BAO	Burkina Faso	15	Pitt et al., 2019	https://doi.org/10.1111/eva.12641
	Lagune	LAG	Benin	15	Pitt et al., 2019	https://doi.org/10.1111/eva.12641
	N'Dama	NDA	Africa	15	Pitt et al., 2019	https://doi.org/10.1111/eva.12641
	Somba	SOM	Togo	15	Pitt et al., 2019	https://doi.org/10.1111/eva.12641
African taurine cattle	Brahman	BRM	United States	15	Pitt et al., 2019	https://doi.org/10.1111/eva.12641
	Nelore	NEL	Brazil	15	Pitt et al., 2019	https://doi.org/10.1111/eva.12641
	Gir	GIR	India	15	Pitt et al., 2019	https://doi.org/10.1111/eva.12641

## Sheet: Table S2
Table S2: Genomic region under positive selection in Rarámuri Criollo cattle from the Jornada Experimental Range detected using Tajima's D statistics, runs of homozygosity (ROH), and integrated Haplotype Scoring (iHS).
Tajima´s D					ROH				iHS
Chromosome	BIN_Start	N SNPs	Tajima´s D		Chromosome	Position	Percentage		Chromosome	Position	iHS value	absolute iHS value
7	19500000	5	-1.14972		3	95416640	54.4444		1	43992291	-4.20077	4.20077
13	49000000	5	-0.266364		3	95487322	54.4444		2	93926090	-3.96478	3.96478
5	59000000	3	-0.207252		3	95515235	54.4444		7	79622788	-3.81125	3.81125
1	138000000	6	-0.0762299		3	95652416	54.4444		25	31063416	3.6879	3.6879
16	80000000	1	-0.0623796		3	95688999	54.4444		2	93031233	-3.62217	3.62217
13	46500000	11	-0.0316147		3	95737538	54.4444		27	34481864	3.59292	3.59292
16	0	3	0.049712		3	95761488	54.4444		3	78290774	-3.59213	3.59213
15	40000000	10	0.0902785		3	95806050	54.4444		3	78317589	-3.59213	3.59213
1	45500000	5	0.0905094		3	95831583	54.4444		2	53401974	-3.46817	3.46817
4	58000000	5	0.17814		3	95853418	53.3333		14	56696320	-3.44961	3.44961
22	25500000	10	0.18281		3	95884114	53.3333		2	95107787	-3.44201	3.44201
13	53000000	6	0.19458		3	95913981	53.3333		2	94371942	-3.36025	3.36025
5	58500000	2	0.200866		3	95959040	53.3333		17	45668872	-3.35159	3.35159
15	14500000	3	0.248486		3	95966229	53.3333		6	73824921	-3.33341	3.33341
20	70000000	10	0.248492		3	96013420	53.3333		14	14218853	3.31368	3.31368
20	48000000	5	0.283299		3	96051330	53.3333		26	26217632	-3.29349	3.29349
22	14000000	7	0.299428		3	96073485	53.3333		24	32931220	3.28197	3.28197
15	0	1	0.301308		3	95217942	52.2222		2	80029454	-3.27521	3.27521
2	51500000	6	0.327866		3	95250005	52.2222		2	90870816	-3.26992	3.26992
15	47500000	5	0.383554		3	95339022	52.2222		10	84097994	3.26915	3.26915
19	22500000	9	0.398496		3	95367573	52.2222		12	46994803	-3.26508	3.26508
26	38500000	11	0.4019		3	94744379	43.3333		15	28592579	-3.25823	3.25823
13	50500000	8	0.407529		3	94911090	43.3333		4	66180337	-3.2399	3.2399
12	56500000	7	0.415353		3	94977496	43.3333		6	86780685	3.22006	3.22006
7	69000000	8	0.43395		3	95077056	43.3333		3	44547866	3.21529	3.21529
27	7000000	4	0.43453		3	95133118	43.3333		2	44410594	-3.20877	3.20877
2	44500000	9	0.441374		13	41674375	42.2222		2	44469034	-3.20877	3.20877
7	85500000	4	0.449739		18	35671033	42.2222		2	44493104	-3.20877	3.20877
3	21000000	4	0.453899		18	35687347	42.2222		12	45028139	-3.19531	3.19531
9	53000000	8	0.463823		18	35751599	42.2222		13	51780574	3.18373	3.18373
16	42000000	4	0.476045		22	14797074	42.2222		2	90646122	-3.18111	3.18111
13	42500000	7	0.47936		22	14872351	42.2222		1	59957454	-3.17025	3.17025
8	108000000	7	0.523499		22	14961300	42.2222		2	21514099	-3.16886	3.16886
8	77000000	6	0.537702		22	14989023	42.2222		26	26364611	-3.16675	3.16675
27	33000000	8	0.541163		22	15050601	42.2222		2	114239303	3.14581	3.14581
3	11500000	5	0.557389		22	15072933	42.2222		2	53920570	-3.13907	3.13907
24	41000000	8	0.564414		22	15123459	42.2222		1	24841162	-3.13701	3.13701
8	61000000	7	0.565314		22	15143585	42.2222		17	50554214	-3.1269	3.1269
1	134000000	12	0.570959		3	96080539	42.2222		3	40325316	3.12594	3.12594
2	131500000	8	0.593411		3	96115676	42.2222		1	43787631	-3.11816	3.11816
1	80500000	12	0.600587		3	96126988	42.2222		25	23393931	3.11758	3.11758
13	59500000	8	0.607009		1	110221275	41.1111		12	52440486	-3.0849	3.0849
16	50500000	7	0.60905		1	110252742	41.1111		16	59053343	-3.08474	3.08474
12	71500000	2	0.618291		13	41583153	41.1111		9	27001558	-3.07848	3.07848
16	36500000	5	0.61875		13	41566332	40		1	144248898	3.07835	3.07835
11	44000000	9	0.636466		18	35379129	40		8	83720729	-3.07554	3.07554
16	24500000	10	0.640065		18	35428152	40		2	78887297	-3.07441	3.07441
4	65000000	2	0.648107		22	14412818	40		4	38750421	-3.05008	3.05008
15	54500000	12	0.659457		22	14438277	40		9	29626893	-3.03777	3.03777
2	61000000	7	0.66		7	51307944	40		1	119719715	3.03471	3.03471
					7	51478442	40		11	58625315	-3.0338	3.0338
					7	51528008	40		12	32797085	-3.03369	3.03369
					7	51554389	40		5	65022972	3.015	3.015
					7	51587186	40		1	59427642	-3.0114	3.0114
					1	110095612	38.8889		3	31486421	3.00589	3.00589
					1	110113109	38.8889		6	86536614	3.00513	3.00513
					1	110117457	38.8889		10	69589730	-3.00154	3.00154
					1	110145819	38.8889		15	33283643	2.99556	2.99556
					1	110159114	38.8889		3	23241449	2.99069	2.99069
					1	110160486	38.8889		19	40718643	-2.98455	2.98455
					1	110190689	38.8889		8	84050346	-2.97948	2.97948
					1	110302147	38.8889		6	82340747	-2.97942	2.97942
					13	41066076	38.8889		12	51915232	-2.9746	2.9746
					18	35166570	38.8889		28	29742137	-2.97166	2.97166
					18	35193051	38.8889		9	80347877	-2.96879	2.96879
					18	35209803	38.8889		3	68228101	-2.9566	2.9566
					18	35460994	38.8889		8	44916012	-2.95513	2.95513
					18	35515593	38.8889		13	38710442	-2.94888	2.94888
					18	35598273	38.8889		3	88399453	-2.94534	2.94534
					18	35619417	38.8889		2	74257539	-2.94399	2.94399
					18	35650272	38.8889		15	44297591	-2.92916	2.92916
					18	35797523	38.8889		10	84206458	2.92884	2.92884
					22	14142598	38.8889		16	59072626	-2.91849	2.91849
					22	14181765	38.8889		12	53494546	-2.91826	2.91826
					22	14188037	38.8889		2	72276031	-2.91292	2.91292
					22	14209641	38.8889		8	76606580	-2.91235	2.91235
					22	14226073	38.8889		8	55552514	-2.91038	2.91038
					22	14258727	38.8889		8	59101606	-2.90856	2.90856
					22	14515340	38.8889		3	27807450	2.90637	2.90637
					22	14554388	38.8889		2	124820344	-2.9039	2.9039
					22	14582944	38.8889		10	61770694	-2.90189	2.90189
					22	14653749	38.8889		12	59450304	-2.89702	2.89702
					22	14689735	38.8889		11	72100433	-2.88892	2.88892
					22	15262037	38.8889		8	60881902	-2.88862	2.88862
					3	94631690	38.8889		3	65467033	-2.8848	2.8848
					3	94692606	38.8889		3	7869618	2.88446	2.88446
					7	51075083	38.8889		1	122333807	2.87861	2.87861
					7	51106002	38.8889		8	42093811	-2.87702	2.87702
					7	51134092	38.8889		10	46378062	-2.8744	2.8744
					7	51153713	38.8889		27	19779380	-2.87216	2.87216
					7	51178102	38.8889		3	27844885	2.8701	2.8701
					7	51219826	38.8889		6	38296346	-2.87002	2.87002
					1	110396001	37.7778		4	49580096	-2.86693	2.86693
					1	110420546	37.7778		3	29246450	2.86629	2.86629
					1	110423189	37.7778		1	24486748	-2.86586	2.86586
					1	110535200	37.7778		8	78929446	-2.86253	2.86253
					1	146031484	37.7778		6	59992877	2.85223	2.85223
					1	146049912	37.7778		14	29455092	2.84841	2.84841
					1	146052233	37.7778		6	38332952	-2.84287	2.84287
					13	41335468	37.7778		13	51162240	2.84256	2.84256
					13	41383107	37.7778		4	99525837	-2.83713	2.83713
					13	41433750	37.7778		9	87922510	2.83624	2.83624
					13	41467021	37.7778		2	102043775	-2.83434	2.83434
					13	51422715	37.7778		4	37393156	2.83323	2.83323
					13	51431562	37.7778		8	88122741	-2.8322	2.8322
					13	51495945	37.7778		2	55294912	2.82179	2.82179
					13	51530716	37.7778		4	49318750	-2.82154	2.82154
					13	51563666	37.7778		6	78122406	-2.81348	2.81348
					13	51673886	37.7778		13	35838801	-2.81018	2.81018
					13	51780574	37.7778		3	67730812	-2.80923	2.80923
					13	51842153	37.7778		8	44184737	2.80716	2.80716
					13	51950771	37.7778		11	22485728	-2.80458	2.80458
					13	51986343	37.7778		9	81505707	2.80283	2.80283
					13	52006864	37.7778		10	83885662	2.80141	2.80141
					13	52518024	37.7778		14	33892181	-2.79996	2.79996
					18	35269352	37.7778		8	64035947	-2.79923	2.79923
					18	35299173	37.7778		4	80150755	-2.79508	2.79508
					22	15246051	37.7778		2	113775363	-2.79452	2.79452
					3	96136919	37.7778		3	69982446	-2.79378	2.79378
					3	96141071	37.7778		3	99961162	2.79265	2.79265
					5	76209127	37.7778		8	55983463	-2.7849	2.7849
					5	76243949	37.7778		9	80142294	-2.78456	2.78456
					5	76269603	37.7778		20	27490668	-2.78408	2.78408
					5	76307018	37.7778		10	42513056	-2.7833	2.7833
					5	76363966	37.7778		3	91035751	-2.78072	2.78072
					5	76453951	37.7778		9	79854298	-2.78062	2.78062
					5	76476964	37.7778		8	55775874	-2.78044	2.78044
					5	76572526	37.7778		8	55835707	-2.78044	2.78044
					5	76640050	37.7778		2	85250672	-2.77996	2.77996
					5	76784243	37.7778		10	64302051	2.77917	2.77917
					6	103393264	37.7778		9	81169310	-2.7783	2.7783
					6	103449743	37.7778		8	77960968	-2.7773	2.7773
					6	103504700	37.7778		3	22335937	-2.77499	2.77499
					6	103519609	37.7778		3	33836823	2.76799	2.76799
					1	110456718	36.6667		3	33882913	2.76799	2.76799
					1	110488151	36.6667		16	66137464	-2.76772	2.76772
					1	110518491	36.6667		3	41898737	-2.76287	2.76287
					1	145878204	36.6667		13	49369652	2.76138	2.76138
					1	145905937	36.6667		2	118238841	-2.76135	2.76135
					1	145934090	36.6667		1	128301452	2.76047	2.76047
					1	145938422	36.6667		16	58779307	-2.7596	2.7596
					1	145969418	36.6667		3	33141686	2.75804	2.75804
					1	145978829	36.6667		20	40780300	-2.75788	2.75788
					1	145993277	36.6667		4	62069745	-2.75701	2.75701
					1	146000551	36.6667		3	107839676	2.75098	2.75098
					1	146003201	36.6667		10	84113232	2.74793	2.74793
					1	146007587	36.6667		2	112256822	2.74696	2.74696
					1	146106955	36.6667		6	22132339	2.74528	2.74528
					1	146148793	36.6667		5	64311617	2.74039	2.74039
					1	146185449	36.6667		7	37463704	-2.74019	2.74019
					1	146220712	36.6667		2	55268421	-2.73694	2.73694
					1	146242466	36.6667		4	48795841	-2.73445	2.73445
					1	146272922	36.6667		3	30417425	2.73436	2.73436
					1	146320854	36.6667		15	32083451	2.73433	2.73433
					13	41100839	36.6667		6	87224275	2.72395	2.72395
					13	41118889	36.6667		2	20491799	2.7235	2.7235
					13	41541500	36.6667		16	59897334	-2.71726	2.71726
					13	41702833	36.6667		8	83085781	-2.71613	2.71613
					13	41748842	36.6667		17	33786890	-2.71376	2.71376
					13	41779205	36.6667		15	30182678	-2.71066	2.71066
					13	41811767	36.6667		3	33920282	2.70279	2.70279
					13	51608011	36.6667		3	86910814	2.70245	2.70245
					13	51664332	36.6667		19	19562965	-2.70224	2.70224
					13	52539608	36.6667		16	56492768	-2.70194	2.70194
					5	76817822	36.6667		23	17478753	-2.70112	2.70112
					5	76853887	36.6667		14	61856319	-2.70016	2.70016
					6	103568081	36.6667		6	59233475	2.69912	2.69912
					6	103610904	36.6667		3	35655444	2.69891	2.69891
					6	103630029	36.6667		9	84539620	-2.69827	2.69827
					6	103648859	36.6667		3	25128996	2.69575	2.69575
					6	103762710	36.6667		14	37166868	-2.69091	2.69091
					6	103786765	36.6667		3	104611381	2.68614	2.68614
					6	103808744	36.6667		22	41179700	2.68458	2.68458
					6	103847012	36.6667		1	111751747	2.68438	2.68438
					6	103892312	36.6667		3	47762667	2.67745	2.67745
					6	103950810	36.6667		19	37068011	-2.6739	2.6739
					6	103998733	36.6667		5	69175640	-2.67149	2.67149
					7	50945701	36.6667		20	35463200	-2.67137	2.67137
					7	50974963	36.6667		6	38486592	-2.67125	2.67125
					7	51000821	36.6667		6	36851143	-2.66987	2.66987
					7	51038075	36.6667		3	45354223	-2.6698	2.6698
					1	110625430	35.5556		5	47556051	2.66913	2.66913
					1	110674163	35.5556		20	34228714	-2.66276	2.66276
					1	110703138	35.5556		3	27382883	2.66257	2.66257
					1	110706970	35.5556		14	56256482	-2.66044	2.66044
					1	110717673	35.5556		3	25228045	-2.6568	2.6568
					1	137885484	35.5556		2	64937277	2.6539	2.6539
					1	137893794	35.5556		12	50989120	-2.65322	2.65322
					1	137951203	35.5556		24	46326158	2.65278	2.65278
					1	137974115	35.5556		16	56393290	-2.65269	2.65269
					1	137996415	35.5556		9	79745361	2.65084	2.65084
					1	138024984	35.5556		10	48670398	-2.65018	2.65018
					1	138056926	35.5556		8	24139857	-2.64994	2.64994
					1	138133242	35.5556		18	24514845	2.64876	2.64876
					1	138184605	35.5556		8	63787528	-2.64793	2.64793
					1	138292201	35.5556		11	28711314	-2.64534	2.64534
					1	138398352	35.5556		16	53257773	-2.64467	2.64467
					1	138419507	35.5556		15	30156144	2.6445	2.6445
					1	138483932	35.5556		8	30229144	-2.64412	2.64412
					1	138504840	35.5556		10	64200883	2.64392	2.64392
					1	146351589	35.5556		2	86827440	-2.6434	2.6434
					13	41140869	35.5556		6	44298497	-2.64123	2.64123
					13	41150538	35.5556		2	27788366	-2.64001	2.64001
					13	41264454	35.5556		9	31135482	-2.63964	2.63964
					13	41302394	35.5556		1	51199296	2.63741	2.63741
					13	41504180	35.5556		9	89057282	-2.63577	2.63577
					13	41826984	35.5556		6	103610904	-2.634	2.634
					13	41864829	35.5556		15	31149181	2.63354	2.63354
					13	42071317	35.5556		6	47539722	-2.6333	2.6333
					13	51413082	35.5556		3	59162716	-2.63192	2.63192
					13	52069828	35.5556		7	11461105	2.62857	2.62857
					18	24542356	35.5556		3	40542307	2.62782	2.62782
					18	24655887	35.5556		18	42743662	-2.6256	2.6256
					18	35821234	35.5556		2	109750395	-2.62511	2.62511
					18	35927074	35.5556		6	71910070	-2.62498	2.62498
					18	35960798	35.5556		18	56366658	2.62469	2.62469
					18	36020935	35.5556		8	9780883	-2.62424	2.62424
					18	36053069	35.5556		25	29715988	2.62288	2.62288
					18	36081428	35.5556		16	62935560	-2.62256	2.62256
					18	36146813	35.5556		2	45040117	-2.62207	2.62207
					18	36167147	35.5556		6	37837605	-2.62172	2.62172
					18	36182361	35.5556		10	46672954	-2.62035	2.62035
					2	130978441	35.5556		14	53232749	-2.62011	2.62011
					2	131047318	35.5556		9	76843457	-2.6177	2.6177
					24	32136071	35.5556		8	85540348	-2.61701	2.61701
					24	32159647	35.5556		11	58580437	-2.61419	2.61419
					24	32183082	35.5556		8	85067799	-2.61411	2.61411
					24	32209463	35.5556		2	107076804	-2.61343	2.61343
					24	32235079	35.5556		3	65055391	-2.61125	2.61125
					24	32264879	35.5556		5	89532116	-2.60986	2.60986
					24	32317898	35.5556		15	31308027	2.60946	2.60946
					24	32371744	35.5556		13	39659111	-2.60914	2.60914
					5	47974625	35.5556		24	45986471	2.60818	2.60818
					5	48027623	35.5556		16	52229599	-2.60787	2.60787
					5	76066804	35.5556		16	18695650	-2.60722	2.60722
					5	76089128	35.5556		3	34648675	2.59583	2.59583
					5	76111431	35.5556		4	62311186	-2.59447	2.59447
					6	103059268	35.5556		16	58828080	-2.59444	2.59444
					6	103081140	35.5556		1	36791630	-2.594	2.594
					6	103213254	35.5556		18	33903606	-2.59369	2.59369
					6	103243734	35.5556		6	38504204	-2.59287	2.59287
					6	104056172	35.5556		2	78148425	2.58924	2.58924
					6	104085253	35.5556		3	81462535	-2.58794	2.58794
					6	104104998	35.5556		3	36674245	2.58644	2.58644
					6	104177966	35.5556		7	81135191	-2.58549	2.58549
					7	51631244	35.5556		7	81158131	-2.58549	2.58549
					8	81273800	35.5556		18	32789413	-2.58541	2.58541
					8	81294416	35.5556		8	84521562	-2.58446	2.58446
					8	81320721	35.5556		9	94806334	2.58355	2.58355
					8	81356159	35.5556		15	33675791	2.58331	2.58331
					1	110554259	34.4444		4	68076862	-2.58321	2.58321
					1	110756697	34.4444		18	39941491	-2.58275	2.58275
					1	110954839	34.4444		5	86188241	-2.58209	2.58209
					1	137680052	34.4444		4	46311240	-2.5816	2.5816
					1	137785890	34.4444		3	43873693	2.58035	2.58035
					1	138547338	34.4444		15	15691442	-2.57941	2.57941
					1	138599963	34.4444		1	79606618	2.57876	2.57876
					10	90503163	34.4444		8	75865284	-2.57868	2.57868
					10	90595492	34.4444		1	81558281	2.57748	2.57748
					10	90617005	34.4444		3	41484676	2.57684	2.57684
					10	90679233	34.4444		7	60536014	-2.57646	2.57646
					10	90783204	34.4444		10	41007656	-2.57559	2.57559
					10	90808368	34.4444		6	96178236	-2.57552	2.57552
					10	90848551	34.4444		1	81200460	2.57502	2.57502
					10	90874981	34.4444		15	30713107	2.57297	2.57297
					10	90901928	34.4444		5	72337649	-2.57264	2.57264
					11	58782207	34.4444		2	74815105	-2.57215	2.57215
					11	58857246	34.4444		15	37195610	2.57187	2.57187
					11	58918358	34.4444		2	95613898	-2.57121	2.57121
					11	58929479	34.4444		12	47858188	-2.57011	2.57011
					11	58971050	34.4444		2	34535585	-2.56957	2.56957
					11	59035881	34.4444		23	17299431	-2.56938	2.56938
					11	59078754	34.4444		19	41179898	-2.56898	2.56898
					11	59181535	34.4444		14	42634657	-2.5682	2.5682
					11	59219240	34.4444		14	43363553	-2.56614	2.56614
					11	59231803	34.4444		1	110625430	2.56561	2.56561
					11	59290077	34.4444		6	88980880	2.56456	2.56456
					11	59309151	34.4444		21	44347619	-2.56408	2.56408
					11	59352731	34.4444		5	72466465	-2.56382	2.56382
					13	42126210	34.4444		6	52320441	2.55933	2.55933
					13	49836196	34.4444		3	40190639	2.55845	2.55845
					13	49911025	34.4444		3	87791360	-2.55799	2.55799
					13	50739564	34.4444		3	88939597	-2.55759	2.55759
					13	50753965	34.4444		9	72718671	-2.55563	2.55563
					13	50762700	34.4444		20	34529834	-2.55557	2.55557
					13	50915400	34.4444		1	36519957	-2.55424	2.55424
					13	50955987	34.4444		15	61202635	2.55416	2.55416
					13	50980918	34.4444		5	81769685	-2.55396	2.55396
					13	51162240	34.4444		7	35641057	-2.553	2.553
					13	51188174	34.4444		3	78696080	-2.55262	2.55262
					13	51203655	34.4444		19	28301046	-2.5513	2.5513
					13	51267069	34.4444		4	28445847	-2.5511	2.5511
					13	51272138	34.4444		3	35668422	-2.55002	2.55002
					13	51292887	34.4444		6	89125670	-2.54781	2.54781
					13	51298601	34.4444		6	50385741	2.54596	2.54596
					13	51312695	34.4444		5	86133720	-2.54519	2.54519
					13	51379835	34.4444		3	33327980	2.54411	2.54411
					13	52194789	34.4444		4	35729098	-2.54403	2.54403
					13	52247494	34.4444		18	42078752	-2.54192	2.54192
					13	52276552	34.4444		18	42081243	-2.54192	2.54192
					13	52323781	34.4444		3	83999080	-2.54176	2.54176
					13	52376284	34.4444		14	25266063	2.54007	2.54007
					17	54148102	34.4444		9	34532910	-2.53944	2.53944
					17	54163192	34.4444		4	63820638	2.5384	2.5384
					17	54208474	34.4444		2	88946880	-2.53659	2.53659
					17	54264980	34.4444		3	34065980	2.53564	2.53564
					17	54299722	34.4444		3	34114561	2.53486	2.53486
					17	54310765	34.4444		3	64842833	-2.53409	2.53409
					17	54339792	34.4444		15	61328658	2.53375	2.53375
					18	23839825	34.4444		6	60131059	2.53348	2.53348
					18	23873225	34.4444		2	103416106	-2.53328	2.53328
					18	23885882	34.4444		4	62482335	-2.53295	2.53295
					18	23889621	34.4444		3	69961802	-2.53175	2.53175
					18	23892424	34.4444		8	63611474	-2.53124	2.53124
					18	23930333	34.4444		10	46745363	2.53115	2.53115
					18	24014397	34.4444		25	34788267	2.52949	2.52949
					18	24016526	34.4444		18	16744509	2.52944	2.52944
					18	24150883	34.4444		3	77409935	-2.52844	2.52844
					18	24179908	34.4444		5	92191291	2.52481	2.52481
					18	24658898	34.4444		5	92226351	2.52481	2.52481
					18	24699846	34.4444		3	18606693	2.52382	2.52382
					18	24729491	34.4444		4	28222267	2.52353	2.52353
					18	24753982	34.4444		22	24946405	2.52321	2.52321
					18	24815706	34.4444		22	24966847	2.52321	2.52321
					18	24835951	34.4444		5	82500362	-2.52132	2.52132
					18	24861535	34.4444		9	82014278	-2.51917	2.51917
					18	35884700	34.4444
					18	35894534	34.4444
					19	54403825	34.4444
					19	54437215	34.4444
					19	54454321	34.4444
					2	131144026	34.4444
					2	131174115	34.4444
					2	131235759	34.4444
					3	94278369	34.4444
					3	94345975	34.4444
					3	94396787	34.4444
					5	99913971	34.4444
					5	99949754	34.4444
					5	99975559	34.4444
					5	100010905	34.4444
					5	100026696	34.4444
					6	103100535	34.4444
					6	103146851	34.4444
					6	103186091	34.4444
					6	103207274	34.4444
					6	103317724	34.4444
					6	103370806	34.4444
					7	69815184	34.4444
					7	69837495	34.4444
					7	69898221	34.4444
					7	69976968	34.4444
					7	69990938	34.4444
					7	70034607	34.4444
					7	70082260	34.4444
					7	70114333	34.4444
					7	70133404	34.4444
					7	70154172	34.4444
					1	111115566	33.3333
					1	111119744	33.3333
					1	111137978	33.3333
					1	137738847	33.3333
					1	138536074	33.3333
					10	90706497	33.3333
					10	90734010	33.3333
					10	90734546	33.3333
					10	90739723	33.3333
					10	90742676	33.3333
					10	90743393	33.3333
					10	90748820	33.3333
					10	90924914	33.3333
					10	90964499	33.3333
					10	90987301	33.3333
					10	91003179	33.3333
					10	91006846	33.3333
					11	59391250	33.3333
					13	49951615	33.3333
					13	50356457	33.3333
					13	50388676	33.3333
					13	50453781	33.3333
					13	50493349	33.3333
					13	50502256	33.3333
					13	50552367	33.3333
					13	50611761	33.3333
					13	51000292	33.3333
					13	51052880	33.3333
					17	53605075	33.3333
					17	53667990	33.3333
					17	53699862	33.3333
					17	53732232	33.3333
					17	53774891	33.3333
					17	53879834	33.3333
					17	53913491	33.3333
					17	53987189	33.3333
					17	54023733	33.3333
					17	54096860	33.3333
					17	54127333	33.3333
					18	24203949	33.3333
					18	24245645	33.3333
					18	24355041	33.3333
					18	24391910	33.3333
					18	24413895	33.3333
					18	24514845	33.3333
					18	24779706	33.3333
					19	46083610	33.3333
					19	46268549	33.3333
					19	46278840	33.3333
					19	46302825	33.3333
					19	46323992	33.3333
					19	46347790	33.3333
					19	46371891	33.3333
					19	46379657	33.3333
					19	46417317	33.3333
					19	46493109	33.3333
					19	46516531	33.3333
					19	46627006	33.3333
					19	46678246	33.3333
					19	54171463	33.3333
					19	54208861	33.3333
					19	54260121	33.3333
					19	54299569	33.3333
					2	131253539	33.3333
					2	131271801	33.3333
					2	131295862	33.3333
					2	131357803	33.3333
					2	131383350	33.3333
					2	131418059	33.3333
					24	32091221	33.3333
					24	32115024	33.3333
					3	96202292	33.3333
					5	48080988	33.3333
					5	48081907	33.3333
					5	48107266	33.3333
					5	48120040	33.3333
					5	48157564	33.3333
					5	48183014	33.3333
					5	48229383	33.3333
					5	48265613	33.3333
					5	48272305	33.3333
					5	48320135	33.3333
					5	76143176	33.3333
					5	76888810	33.3333
					5	76942872	33.3333
					5	77002200	33.3333
					5	77008782	33.3333
					5	77105547	33.3333
					5	100134077	33.3333
					6	102655350	33.3333
					6	102717545	33.3333
					6	102747766	33.3333
					6	102788010	33.3333
					6	102811666	33.3333
					6	102855216	33.3333
					6	102881334	33.3333
					6	102951213	33.3333
					6	102978496	33.3333
					8	81382064	33.3333
					8	81442430	33.3333
					8	81489115	33.3333
					13	41018688	32.2222
					17	54377751	32.2222
					17	54403426	32.2222
					17	54520855	32.2222
					17	54576440	32.2222
					17	54694923	32.2222
					18	36327404	32.2222
					19	46015589	32.2222
					19	46056920	32.2222
					19	46706522	32.2222
					19	46770756	32.2222
					19	46812306	32.2222
					19	46826513	32.2222
					19	54516466	32.2222
					2	131471648	32.2222
					2	131496627	32.2222
					2	131529850	32.2222
					2	131678435	32.2222
					2	131706364	32.2222
					2	131746115	32.2222
					2	131796308	32.2222
					2	131812593	32.2222
					2	131944866	32.2222
					2	131952913	32.2222
					22	14727105	32.2222
					22	15269747	32.2222
					22	15293304	32.2222
					22	15347292	32.2222
					22	15523954	32.2222
					22	15605929	32.2222
					22	15669736	32.2222
					22	15711517	32.2222
					22	15744263	32.2222
					24	43057719	32.2222
					24	43071642	32.2222
					3	94537121	32.2222
					3	108199044	32.2222
					3	108242779	32.2222
					3	108280586	32.2222
					3	108317327	32.2222
					3	108329239	32.2222
					3	108345650	32.2222
					3	108364671	32.2222
					3	108428617	32.2222
					3	108449779	32.2222
					3	108488613	32.2222
					3	108501479	32.2222
					3	108523825	32.2222
					5	48410265	32.2222
					5	77229170	32.2222
					5	77252112	32.2222
					5	77410429	32.2222
					5	100050721	32.2222
					5	100060995	32.2222
					5	100085604	32.2222
					5	100100898	32.2222
					7	69571729	32.2222
					7	69619406	32.2222
					7	69666965	32.2222
					7	69708802	32.2222
					1	109999904	31.1111
					1	110017436	31.1111
					1	110042375	31.1111
					1	111096192	31.1111
					1	145685730	31.1111
					1	145748929	31.1111
					1	145822127	31.1111
					1	145853777	31.1111
					11	59423113	31.1111
					11	59453674	31.1111
					11	59467886	31.1111
					11	59493904	31.1111
					11	59530440	31.1111
					11	59551844	31.1111
					11	59594780	31.1111
					11	59778744	31.1111
					13	40909656	31.1111
					13	40943586	31.1111
					13	41903762	31.1111
					13	41935549	31.1111
					13	42023535	31.1111
					13	42162412	31.1111
					13	42236872	31.1111
					13	42284062	31.1111
					13	42550967	31.1111
					13	42590562	31.1111
					13	42647338	31.1111
					13	42702842	31.1111
					13	42888553	31.1111
					13	43003780	31.1111
					13	43160527	31.1111
					13	50183340	31.1111
					13	50328620	31.1111
					14	22238464	31.1111
					18	15216010	31.1111
					18	15304585	31.1111
					18	24940804	31.1111
					18	24964554	31.1111
					18	25002879	31.1111
					18	25008251	31.1111
					18	25053569	31.1111
					18	36768945	31.1111
					18	36858873	31.1111
					18	36889474	31.1111
					18	36921599	31.1111
					22	15767644	31.1111
					24	31882721	31.1111
					24	31936151	31.1111
					24	31961948	31.1111
					24	32007917	31.1111
					24	32047156	31.1111
					24	32069933	31.1111
					24	32082769	31.1111
					24	42426553	31.1111
					24	42478340	31.1111
					24	42498471	31.1111
					24	42527157	31.1111
					24	42542611	31.1111
					24	42571509	31.1111
					24	42709614	31.1111
					24	42729742	31.1111
					24	42897482	31.1111
					24	42909973	31.1111
					24	42959600	31.1111
					24	43040896	31.1111
					24	43140179	31.1111
					24	43163845	31.1111
					24	43185981	31.1111
					24	43275058	31.1111
					24	43321539	31.1111
					24	43402557	31.1111
					24	43478051	31.1111
					24	43551611	31.1111
					3	94418008	31.1111
					3	108065330	31.1111
					3	108087128	31.1111
					3	108097116	31.1111
					3	108128989	31.1111
					3	108570159	31.1111
					5	47842988	31.1111
					5	60983725	31.1111
					5	61058294	31.1111
					5	61153270	31.1111
					5	61220624	31.1111
					5	61381290	31.1111
					5	61449201	31.1111
					5	61507086	31.1111
					5	66693946	31.1111
					5	66713880	31.1111
					5	66734512	31.1111
					5	66816466	31.1111
					5	66907494	31.1111
					5	67007816	31.1111
					5	67070552	31.1111
					5	67204491	31.1111
					5	67247482	31.1111
					5	99765487	31.1111
					5	99774337	31.1111
					5	99781574	31.1111
					5	99838426	31.1111
					5	100036540	31.1111
					5	100037587	31.1111
					5	100195422	31.1111
					5	100234492	31.1111
					7	69199257	31.1111
					7	69284944	31.1111
					7	69325517	31.1111
					7	69351485	31.1111
					7	69445703	31.1111
					7	69504321	31.1111
					7	70189498	31.1111
					7	70314165	31.1111

## Sheet: Table S3
Table S3: Selected region and candidate genes in Rarámuri Criollo cattle from the Jornada Experimental Range.
SNP position	Methods			Region position	Gene NCBI Symbol
1:110625430		ROH	iHS	1:110375430-110875430	RF00026, CCNL1, LOC112447734, LEKR1, TRNAW-CCA, LOC101902535
1:138024984	Tajima's D	ROH		1:137774984-138274984	MIR2288
1:138056926	Tajima's D	ROH		1:137806926-138306926	MIR2288, LOC104971058, NUDT16
1:138184605	Tajima's D	ROH		1:137934605-138434605	MIR2288, LOC104971058, NUDT16, NEK11, RF00026
1:138398352	Tajima's D	ROH		1:138148352-138648352	LOC104971058, NUDT16, NEK11, RF00026
1:138419507	Tajima's D	ROH		1:138169507-138669507	LOC104971058, NUDT16, NEK11, RF00026
1:138483932	Tajima's D	ROH		1:138233932-138733932	CPNE4, MRPL3, LOC104971058, NUDT16, NEK11, RF00026
2:131047318	Tajima's D	ROH		2:130797318-131297318	LOC101905607, LOC515042, CELA3B, LOC100847958, LOC789612, HSPG2, LDLRAD2
					USP48, RAP1GAP, TRNAC-GCA, ALPL, RF00026
2:131144026	Tajima's D	ROH		2:130894026-131394026	HSPG2, LDLRAD2, USP48, RAP1GAP, TRNAC-GCA, ALPL, RF00026, LOC101906756,
					ECE1, LOC112443420, LOC112443419
2:131174115	Tajima's D	ROH		2:130924115-131424115	HSPG2, LDLRAD2, USP48, RAP1GAP, TRNAC-GCA, ALPL, RF00026, LOC101906756,
					ECE1, LOC112443420, LOC112443419
2:131235759	Tajima's D	ROH		2:130985759-131485759	LDLRAD2, USP48, RAP1GAP, TRNAC-GCA, ALPL, RF00026, LOC101906756, ECE1,
					LOC112443420, LOC112443419, EIF4G3
2:131253539	Tajima's D	ROH		2:131003539-131503539	USP48, RAP1GAP, TRNAC-GCA, ALPL, RF00026, LOC101906756, ECE1, LOC112443420,
					LOC112443419, EIF4G3
2:131271801	Tajima's D	ROH		2:131021801-131521801	USP48, RAP1GAP, TRNAC-GCA, ALPL, RF00026, LOC101906756, ECE1, LOC112443420,
					LOC112443419, EIF4G3
2:131295862	Tajima's D	ROH		2:131045862-131545862	USP48, RAP1GAP, TRNAC-GCA, ALPL, RF00026, LOC101906756, ECE1, LOC112443420,
					LOC112443419, EIF4G3
2:131357803	Tajima's D	ROH		2:131107803-131607803	RAP1GAP, ALPL, RF00026, LOC101906756, ECE1, LOC112443420, LOC112443419,
					EIF4G3
6:103610904		ROH	iHS	6:103360904-103860904	CRMP1, EVC, EVC2, RF00026, TRNAG-CCC, STK32B
7:69284944	Tajima's D	ROH		7:69034944-69534944	CYFIP2, NIPAL4, ADAM19, SOX30, THG1L, LSM11, CLINT1
7:69325517	Tajima's D	ROH		7:69075517-69575517	CYFIP2, NIPAL4, ADAM19, SOX30, THG1L, LSM11, CLINT1
7:69351485	Tajima's D	ROH		7:69101485-69601485	NIPAL4, ADAM19, SOX30, THG1L, LSM11, CLINT1
7:69445703	Tajima's D	ROH		7:69195703-69695703	ADAM19, SOX30, THG1L, LSM11, CLINT1
13:42550967	Tajima's D	ROH		13:42300967-42800967	SYNDIG1, TRNAG-CCC, LOC112449290, CST7, LOC107133049, APMAP, ACSS1,
					LOC112449375, VSX1, bta-mir-2285df, ENTPD6, PYGB
13:42590562	Tajima's D	ROH		13:42340562-42840562	SYNDIG1, TRNAG-CCC, LOC112449290, CST7, LOC107133049, APMAP, ACSS1,
					LOC112449375, VSX1, bta-mir-2285df, ENTPD6, PYGB, ABHD12, LOC112449292
13:42647338	Tajima's D	ROH		13:42397338-42897338	SYNDIG1, TRNAG-CCC, LOC112449290, CST7, LOC107133049, APMAP, ACSS1,
					LOC112449375, VSX1, bta-mir-2285df, ENTPD6, PYGB, ABHD12, LOC112449292
					TRNAC-ACA, ANKRD16
13:42702842	Tajima's D	ROH		13:42452842-42952842	SYNDIG1, TRNAG-CCC, LOC112449290, CST7, LOC107133049, APMAP, ACSS1,
					LOC112449375, VSX1, bta-mir-2285df, ENTPD6, PYGB, ABHD12, LOC112449292
					TRNAC-ACA, ANKRD16, LOC112449291, GDI2
13:42888553	Tajima's D	ROH		13:42638553-43138553	ACSS1, LOC112449375, VSX1, bta-mir-2285df, ENTPD6, PYGB, ABHD12, LOC112449292
					TRNAC-ACA, ANKRD16, LOC112449291, GDI2, FAM208B, RF00322, ASB13, LOC104973792
13:49369652	Tajima's D		iHS	13:49119652-49619652	BMP2, LOC104973807
13:50502256	Tajima's D	ROH		13:50252256-50752256	HAO1
13:50552367	Tajima's D	ROH		13:50302367-50802367	HAO1
13:50611761	Tajima's D	ROH		13:50361761-50861761	HAO1
13:50739564	Tajima's D	ROH		13:50489564-50989564	HAO1, ADRA1D, SMOX, LOC104973937
13:50753965	Tajima's D	ROH		13:50503965-51003965	HAO1, ADRA1D, SMOX, LOC104973937
13:50762700	Tajima's D	ROH		13:50512700-51012700	HAO1, ADRA1D, SMOX, LOC104973937
13:50915400	Tajima's D	ROH		13:50665400-51165400	HAO1, ADRA1D, SMOX, LOC104973937, RNF24
13:50955987	Tajima's D	ROH		13:50705987-51205987	HAO1, ADRA1D, SMOX, LOC104973937, RNF24
13:51162240		ROH	iHS	13:50912240-51412240	ADRA1D, SMOX, LOC104973937, RNF24, PANK2, MIR103A2, MIR103-2, MAVS, AP5S1,
					CDC25B
13:51780574		ROH	iHS	13:51530574-52030574	GFRA4, ATRN, C13H20orf194, SLC4A11, ITPA, DDRGK1, LZTS3
18:24514845		ROH	iHS	18:24264845-24764845	GNAO1, LOC112442287, CES5A, TRNAS-GGA, BREH1
22:14142598	Tajima's D	ROH		22:13892598-14392598	ULK4
22:14181765	Tajima's D	ROH		22:13931765-14431765	ULK4, LOC107131659, TRAK1
22:14188037	Tajima's D	ROH		22:13938037-14438037	ULK4, LOC107131659, TRAK1
22:14209641	Tajima's D	ROH		22:13959641-14459641	ULK4, LOC107131659, TRAK1
22:14258727	Tajima's D	ROH		22:14008727-14508727	ULK4, LOC107131659, TRAK1

## Sheet: Table S4
Table S4: Annotated Quantitative Trait Loci (QTL) within the candidate regions in Rarámuri Criollo cattle from the Jornada Experimental Range.
Chromosome	Base position	QTL_type	Start_position	End_position	QTL_ID	Trait_ID	pubmed_ID
1	110625430	Milk	110435465	110435469	111830	Milk kappa-casein percentage	27485317
1	110625430	Milk	110435465	110435469	118264	Milk unglycosylated kappa-casein percentage	27485317
1	110625430	Health	110535198	110535202	193251	LDL cholesterol level	32194633
1	138024984	Reproduction	137996413	137996417	15164	Birth index	21183059
1	138056926	Reproduction	137996413	137996417	15164	Birth index	21183059
1	138184605	Reproduction	137996413	137996417	15164	Birth index	21183059
1	138024984	Reproduction	137996413	137996417	15165	Calving ease	21183059
1	138056926	Reproduction	137996413	137996417	15165	Calving ease	21183059
1	138184605	Reproduction	137996413	137996417	15165	Calving ease	21183059
1	138024984	Reproduction	137996413	137996417	15166	Calf size	21183059
1	138056926	Reproduction	137996413	137996417	15166	Calf size	21183059
1	138184605	Reproduction	137996413	137996417	15166	Calf size	21183059
1	138024984	Reproduction	137996413	137996417	30483	Calf size	22888914
1	138056926	Reproduction	137996413	137996417	30483	Calf size	22888914
1	138184605	Reproduction	137996413	137996417	30483	Calf size	22888914
1	138398352	Reproduction	138454969	138454973	181164	Conception rate	31718557
1	138419507	Reproduction	138454969	138454973	181164	Conception rate	31718557
1	138483932	Reproduction	138454969	138454973	181164	Conception rate	31718557
1	138398352	Reproduction	138454969	138454973	212091	First service conception	32650431
1	138419507	Reproduction	138454969	138454973	212091	First service conception	32650431
1	138483932	Reproduction	138454969	138454973	212091	First service conception	32650431
1	138398352	Reproduction	138454969	138454973	212449	Inseminations per conception	32650431
1	138419507	Reproduction	138454969	138454973	212449	Inseminations per conception	32650431
1	138483932	Reproduction	138454969	138454973	212449	Inseminations per conception	32650431
1	138398352	Reproduction	138599961	138599965	30108	Interval to first estrus after calving	22100599
1	138419507	Reproduction	138599961	138599965	30108	Interval to first estrus after calving	22100599
1	138483932	Reproduction	138599961	138599965	30108	Interval to first estrus after calving	22100599
1	138398352	Reproduction	138599961	138599965	30365	Interval to first estrus after calving	22100599
1	138419507	Reproduction	138599961	138599965	30365	Interval to first estrus after calving	22100599
1	138483932	Reproduction	138599961	138599965	30365	Interval to first estrus after calving	22100599
2	131047318	Milk	130924918	130924922	243616	Milk fat yield	34828436
2	131144026	Milk	130924918	130924922	243616	Milk fat yield	34828436
2	131174115	Milk	130924918	130924922	243616	Milk fat yield	34828436
2	131047318	Milk	130978101	130978105	156001	Milk tridecylic acid content	27506634
2	131144026	Milk	130978101	130978105	156001	Milk tridecylic acid content	27506634
2	131174115	Milk	130978101	130978105	156001	Milk tridecylic acid content	27506634
2	131047318	Milk	131044950	131044954	116450	Milk glycosylated kappa-casein percentage	27485317
2	131144026	Milk	131044950	131044954	116450	Milk glycosylated kappa-casein percentage	27485317
2	131174115	Milk	131044950	131044954	116450	Milk glycosylated kappa-casein percentage	27485317
2	131235759	Milk	131044950	131044954	116450	Milk glycosylated kappa-casein percentage	27485317
2	131253539	Milk	131044950	131044954	116450	Milk glycosylated kappa-casein percentage	27485317
2	131271801	Milk	131044950	131044954	116450	Milk glycosylated kappa-casein percentage	27485317
2	131047318	Milk	131045576	131045580	116605	Milk glycosylated kappa-casein percentage	27485317
2	131144026	Milk	131045576	131045580	116605	Milk glycosylated kappa-casein percentage	27485317
2	131174115	Milk	131045576	131045580	116605	Milk glycosylated kappa-casein percentage	27485317
2	131235759	Milk	131045576	131045580	116605	Milk glycosylated kappa-casein percentage	27485317
2	131253539	Milk	131045576	131045580	116605	Milk glycosylated kappa-casein percentage	27485317
2	131271801	Milk	131045576	131045580	116605	Milk glycosylated kappa-casein percentage	27485317
2	131047318	Health	131087852	131087856	297693	Tick resistance	38480585
2	131144026	Health	131087852	131087856	297693	Tick resistance	38480585
2	131174115	Health	131087852	131087856	297693	Tick resistance	38480585
2	131235759	Health	131087852	131087856	297693	Tick resistance	38480585
2	131253539	Health	131087852	131087856	297693	Tick resistance	38480585
2	131271801	Health	131087852	131087856	297693	Tick resistance	38480585
2	131295862	Health	131087852	131087856	297693	Tick resistance	38480585
2	131047318	Milk	131131894	131131898	245774	Milk fat percentage	34828436
2	131144026	Milk	131131894	131131898	245774	Milk fat percentage	34828436
2	131174115	Milk	131131894	131131898	245774	Milk fat percentage	34828436
2	131235759	Milk	131131894	131131898	245774	Milk fat percentage	34828436
2	131253539	Milk	131131894	131131898	245774	Milk fat percentage	34828436
2	131271801	Milk	131131894	131131898	245774	Milk fat percentage	34828436
2	131295862	Milk	131131894	131131898	245774	Milk fat percentage	34828436
2	131357803	Milk	131131894	131131898	245774	Milk fat percentage	34828436
2	131047318	Milk	131194007	131194011	173250	Milk mid-infrared spectra	31178181
2	131144026	Milk	131194007	131194011	173250	Milk mid-infrared spectra	31178181
2	131174115	Milk	131194007	131194011	173250	Milk mid-infrared spectra	31178181
2	131235759	Milk	131194007	131194011	173250	Milk mid-infrared spectra	31178181
2	131253539	Milk	131194007	131194011	173250	Milk mid-infrared spectra	31178181
2	131271801	Milk	131194007	131194011	173250	Milk mid-infrared spectra	31178181
2	131295862	Milk	131194007	131194011	173250	Milk mid-infrared spectra	31178181
2	131357803	Milk	131194007	131194011	173250	Milk mid-infrared spectra	31178181
2	131047318	Reproduction	131194705	131194709	62051	Sperm motility	24612955
2	131144026	Reproduction	131194705	131194709	62051	Sperm motility	24612955
2	131174115	Reproduction	131194705	131194709	62051	Sperm motility	24612955
2	131235759	Reproduction	131194705	131194709	62051	Sperm motility	24612955
2	131253539	Reproduction	131194705	131194709	62051	Sperm motility	24612955
2	131271801	Reproduction	131194705	131194709	62051	Sperm motility	24612955
2	131295862	Reproduction	131194705	131194709	62051	Sperm motility	24612955
2	131357803	Reproduction	131194705	131194709	62051	Sperm motility	24612955
2	131047318	Milk	131196288	131196292	140206	Milk alpha-S2-casein percentage	28923017
2	131144026	Milk	131196288	131196292	140206	Milk alpha-S2-casein percentage	28923017
2	131174115	Milk	131196288	131196292	140206	Milk alpha-S2-casein percentage	28923017
2	131235759	Milk	131196288	131196292	140206	Milk alpha-S2-casein percentage	28923017
2	131253539	Milk	131196288	131196292	140206	Milk alpha-S2-casein percentage	28923017
2	131271801	Milk	131196288	131196292	140206	Milk alpha-S2-casein percentage	28923017
2	131295862	Milk	131196288	131196292	140206	Milk alpha-S2-casein percentage	28923017
2	131357803	Milk	131196288	131196292	140206	Milk alpha-S2-casein percentage	28923017
2	131047318	Milk	131196288	131196292	140207	Milk alpha-S2-casein percentage	28923017
2	131144026	Milk	131196288	131196292	140207	Milk alpha-S2-casein percentage	28923017
2	131174115	Milk	131196288	131196292	140207	Milk alpha-S2-casein percentage	28923017
2	131235759	Milk	131196288	131196292	140207	Milk alpha-S2-casein percentage	28923017
2	131253539	Milk	131196288	131196292	140207	Milk alpha-S2-casein percentage	28923017
2	131271801	Milk	131196288	131196292	140207	Milk alpha-S2-casein percentage	28923017
2	131295862	Milk	131196288	131196292	140207	Milk alpha-S2-casein percentage	28923017
2	131357803	Milk	131196288	131196292	140207	Milk alpha-S2-casein percentage	28923017
2	131047318	Milk	131197791	131197795	238589	Milk sodium content	33824377
2	131144026	Milk	131197791	131197795	238589	Milk sodium content	33824377
2	131174115	Milk	131197791	131197795	238589	Milk sodium content	33824377
2	131235759	Milk	131197791	131197795	238589	Milk sodium content	33824377
2	131253539	Milk	131197791	131197795	238589	Milk sodium content	33824377
2	131271801	Milk	131197791	131197795	238589	Milk sodium content	33824377
2	131295862	Milk	131197791	131197795	238589	Milk sodium content	33824377
2	131357803	Milk	131197791	131197795	238589	Milk sodium content	33824377
2	131047318	Milk	131198437	131198441	140208	Milk beta-casein percentage	28923017
2	131144026	Milk	131198437	131198441	140208	Milk beta-casein percentage	28923017
2	131174115	Milk	131198437	131198441	140208	Milk beta-casein percentage	28923017
2	131235759	Milk	131198437	131198441	140208	Milk beta-casein percentage	28923017
2	131253539	Milk	131198437	131198441	140208	Milk beta-casein percentage	28923017
2	131271801	Milk	131198437	131198441	140208	Milk beta-casein percentage	28923017
2	131295862	Milk	131198437	131198441	140208	Milk beta-casein percentage	28923017
2	131357803	Milk	131198437	131198441	140208	Milk beta-casein percentage	28923017
2	131047318	Milk	131198437	131198441	140209	Milk kappa-casein percentage	28923017
2	131144026	Milk	131198437	131198441	140209	Milk kappa-casein percentage	28923017
2	131174115	Milk	131198437	131198441	140209	Milk kappa-casein percentage	28923017
2	131235759	Milk	131198437	131198441	140209	Milk kappa-casein percentage	28923017
2	131253539	Milk	131198437	131198441	140209	Milk kappa-casein percentage	28923017
2	131271801	Milk	131198437	131198441	140209	Milk kappa-casein percentage	28923017
2	131295862	Milk	131198437	131198441	140209	Milk kappa-casein percentage	28923017
2	131357803	Milk	131198437	131198441	140209	Milk kappa-casein percentage	28923017
2	131047318	Milk	131206022	131206026	180133	Milk alpha-S2-casein percentage	31262251
2	131144026	Milk	131206022	131206026	180133	Milk alpha-S2-casein percentage	31262251
2	131174115	Milk	131206022	131206026	180133	Milk alpha-S2-casein percentage	31262251
2	131235759	Milk	131206022	131206026	180133	Milk alpha-S2-casein percentage	31262251
2	131253539	Milk	131206022	131206026	180133	Milk alpha-S2-casein percentage	31262251
2	131271801	Milk	131206022	131206026	180133	Milk alpha-S2-casein percentage	31262251
2	131295862	Milk	131206022	131206026	180133	Milk alpha-S2-casein percentage	31262251
2	131357803	Milk	131206022	131206026	180133	Milk alpha-S2-casein percentage	31262251
2	131047318	Milk	131206022	131206026	180134	Milk kappa-casein percentage	31262251
2	131144026	Milk	131206022	131206026	180134	Milk kappa-casein percentage	31262251
2	131174115	Milk	131206022	131206026	180134	Milk kappa-casein percentage	31262251
2	131235759	Milk	131206022	131206026	180134	Milk kappa-casein percentage	31262251
2	131253539	Milk	131206022	131206026	180134	Milk kappa-casein percentage	31262251
2	131271801	Milk	131206022	131206026	180134	Milk kappa-casein percentage	31262251
2	131295862	Milk	131206022	131206026	180134	Milk kappa-casein percentage	31262251
2	131357803	Milk	131206022	131206026	180134	Milk kappa-casein percentage	31262251
2	131047318	Milk	131206022	131206026	180135	Milk casein percentage	31262251
2	131144026	Milk	131206022	131206026	180135	Milk casein percentage	31262251
2	131174115	Milk	131206022	131206026	180135	Milk casein percentage	31262251
2	131235759	Milk	131206022	131206026	180135	Milk casein percentage	31262251
2	131253539	Milk	131206022	131206026	180135	Milk casein percentage	31262251
2	131271801	Milk	131206022	131206026	180135	Milk casein percentage	31262251
2	131295862	Milk	131206022	131206026	180135	Milk casein percentage	31262251
2	131357803	Milk	131206022	131206026	180135	Milk casein percentage	31262251
2	131047318	Milk	131206022	131206026	180136	Milk sodium content	31262251
2	131144026	Milk	131206022	131206026	180136	Milk sodium content	31262251
2	131174115	Milk	131206022	131206026	180136	Milk sodium content	31262251
2	131235759	Milk	131206022	131206026	180136	Milk sodium content	31262251
2	131253539	Milk	131206022	131206026	180136	Milk sodium content	31262251
2	131271801	Milk	131206022	131206026	180136	Milk sodium content	31262251
2	131295862	Milk	131206022	131206026	180136	Milk sodium content	31262251
2	131357803	Milk	131206022	131206026	180136	Milk sodium content	31262251
2	131047318	Milk	131235757	131235761	157370	Milking speed	29705414
2	131144026	Milk	131235757	131235761	157370	Milking speed	29705414
2	131174115	Milk	131235757	131235761	157370	Milking speed	29705414
2	131235759	Milk	131235757	131235761	157370	Milking speed	29705414
2	131253539	Milk	131235757	131235761	157370	Milking speed	29705414
2	131271801	Milk	131235757	131235761	157370	Milking speed	29705414
2	131295862	Milk	131235757	131235761	157370	Milking speed	29705414
2	131357803	Milk	131235757	131235761	157370	Milking speed	29705414
2	131047318	Reproduction	131295860	131295864	62052	Sperm motility	24612955
2	131144026	Reproduction	131295860	131295864	62052	Sperm motility	24612955
2	131174115	Reproduction	131295860	131295864	62052	Sperm motility	24612955
2	131235759	Reproduction	131295860	131295864	62052	Sperm motility	24612955
2	131253539	Reproduction	131295860	131295864	62052	Sperm motility	24612955
2	131271801	Reproduction	131295860	131295864	62052	Sperm motility	24612955
2	131295862	Reproduction	131295860	131295864	62052	Sperm motility	24612955
2	131357803	Reproduction	131295860	131295864	62052	Sperm motility	24612955
2	131144026	Milk	131327380	131327384	69968	Milk iron content	25989905
2	131174115	Milk	131327380	131327384	69968	Milk iron content	25989905
2	131235759	Milk	131327380	131327384	69968	Milk iron content	25989905
2	131253539	Milk	131327380	131327384	69968	Milk iron content	25989905
2	131271801	Milk	131327380	131327384	69968	Milk iron content	25989905
2	131295862	Milk	131327380	131327384	69968	Milk iron content	25989905
2	131357803	Milk	131327380	131327384	69968	Milk iron content	25989905
2	131144026	Milk	131338608	131338612	69980	Milk iron content	25989905
2	131174115	Milk	131338608	131338612	69980	Milk iron content	25989905
2	131235759	Milk	131338608	131338612	69980	Milk iron content	25989905
2	131253539	Milk	131338608	131338612	69980	Milk iron content	25989905
2	131271801	Milk	131338608	131338612	69980	Milk iron content	25989905
2	131295862	Milk	131338608	131338612	69980	Milk iron content	25989905
2	131357803	Milk	131338608	131338612	69980	Milk iron content	25989905
2	131144026	Milk	131347921	131347925	69981	Milk iron content	25989905
2	131174115	Milk	131347921	131347925	69981	Milk iron content	25989905
2	131235759	Milk	131347921	131347925	69981	Milk iron content	25989905
2	131253539	Milk	131347921	131347925	69981	Milk iron content	25989905
2	131271801	Milk	131347921	131347925	69981	Milk iron content	25989905
2	131295862	Milk	131347921	131347925	69981	Milk iron content	25989905
2	131357803	Milk	131347921	131347925	69981	Milk iron content	25989905
2	131144026	Milk	131353345	131353349	69578	Milk iron content	25989905
2	131174115	Milk	131353345	131353349	69578	Milk iron content	25989905
2	131235759	Milk	131353345	131353349	69578	Milk iron content	25989905
2	131253539	Milk	131353345	131353349	69578	Milk iron content	25989905
2	131271801	Milk	131353345	131353349	69578	Milk iron content	25989905
2	131295862	Milk	131353345	131353349	69578	Milk iron content	25989905
2	131357803	Milk	131353345	131353349	69578	Milk iron content	25989905
2	131235759	Meat_and_Carcass	131467088	131467092	225251	Shear force	33101375
2	131253539	Meat_and_Carcass	131467088	131467092	225251	Shear force	33101375
2	131271801	Meat_and_Carcass	131467088	131467092	225251	Shear force	33101375
2	131295862	Meat_and_Carcass	131467088	131467092	225251	Shear force	33101375
2	131357803	Meat_and_Carcass	131467088	131467092	225251	Shear force	33101375
2	131357803	Production	131557052	131557056	66846	Body weight	19966163
6	103610904	Meat_and_Carcass	103544748	103544752	233617	Connective tissue amount	33101375
6	103610904	Meat_and_Carcass	103547782	103547786	233619	Connective tissue amount	33101375
6	103610904	Meat_and_Carcass	103548448	103548452	233645	Connective tissue amount	33101375
6	103610904	Meat_and_Carcass	103549254	103549258	233629	Connective tissue amount	33101375
6	103610904	Meat_and_Carcass	103550036	103550040	233625	Connective tissue amount	33101375
6	103610904	Meat_and_Carcass	103551184	103551188	233613	Connective tissue amount	33101375
6	103610904	Meat_and_Carcass	103551500	103551504	233634	Connective tissue amount	33101375
6	103610904	Meat_and_Carcass	103555799	103555803	233638	Connective tissue amount	33101375
6	103610904	Meat_and_Carcass	103556021	103556025	233646	Connective tissue amount	33101375
6	103610904	Meat_and_Carcass	103556459	103556463	233608	Connective tissue amount	33101375
6	103610904	Production	103597977	103597981	153975	Average daily gain	29390120
6	103610904	Health	103786763	103786767	125841	M. paratuberculosis susceptibility	20060464
6	103610904	Health	103808742	103808746	125842	M. paratuberculosis susceptibility	20060464
7	69284944	Milk	69151593	69151597	20152	Milk profitability index	22281351
7	69325517	Milk	69151593	69151597	20152	Milk profitability index	22281351
7	69351485	Milk	69151593	69151597	20152	Milk profitability index	22281351
7	69284944	Milk	69160351	69160355	25858	Milk fat yield	22449276
7	69325517	Milk	69160351	69160355	25858	Milk fat yield	22449276
7	69351485	Milk	69160351	69160355	25858	Milk fat yield	22449276
7	69284944	Milk	69160351	69160355	26222	Milk protein yield	22449276
7	69325517	Milk	69160351	69160355	26222	Milk protein yield	22449276
7	69351485	Milk	69160351	69160355	26222	Milk protein yield	22449276
7	69284944	Reproduction	69325515	69325519	283256	Age at first calving	37620802
7	69325517	Reproduction	69325515	69325519	283256	Age at first calving	37620802
7	69351485	Reproduction	69325515	69325519	283256	Age at first calving	37620802
7	69445703	Reproduction	69325515	69325519	283256	Age at first calving	37620802
7	69284944	Reproduction	69325515	69325519	283265	Calving interval	37620802
7	69325517	Reproduction	69325515	69325519	283265	Calving interval	37620802
7	69351485	Reproduction	69325515	69325519	283265	Calving interval	37620802
7	69445703	Reproduction	69325515	69325519	283265	Calving interval	37620802
7	69284944	Health	69502400	69502404	96290	Bovine tuberculosis susceptibility	26960806
7	69325517	Health	69502400	69502404	96290	Bovine tuberculosis susceptibility	26960806
7	69351485	Health	69502400	69502404	96290	Bovine tuberculosis susceptibility	26960806
7	69445703	Health	69502400	69502404	96290	Bovine tuberculosis susceptibility	26960806
7	69284944	Health	69503498	69503502	96287	Bovine tuberculosis susceptibility	26960806
7	69325517	Health	69503498	69503502	96287	Bovine tuberculosis susceptibility	26960806
7	69351485	Health	69503498	69503502	96287	Bovine tuberculosis susceptibility	26960806
7	69445703	Health	69503498	69503502	96287	Bovine tuberculosis susceptibility	26960806
7	69284944	Health	69517357	69517361	96288	Bovine tuberculosis susceptibility	26960806
7	69325517	Health	69517357	69517361	96288	Bovine tuberculosis susceptibility	26960806
7	69351485	Health	69517357	69517361	96288	Bovine tuberculosis susceptibility	26960806
7	69445703	Health	69517357	69517361	96288	Bovine tuberculosis susceptibility	26960806
13	42550967	Health	42455042	42455046	213418	Eosinophil number	32719722
13	42590562	Health	42455042	42455046	213418	Eosinophil number	32719722
13	42647338	Health	42455042	42455046	213418	Eosinophil number	32719722
13	42702842	Health	42455042	42455046	213418	Eosinophil number	32719722
13	42550967	Health	42474741	42474745	160171	Bovine respiratory disease susceptibility	30229962
13	42590562	Health	42474741	42474745	160171	Bovine respiratory disease susceptibility	30229962
13	42647338	Health	42474741	42474745	160171	Bovine respiratory disease susceptibility	30229962
13	42702842	Health	42474741	42474745	160171	Bovine respiratory disease susceptibility	30229962
13	42550967	Production	42527457	42527461	194486	Body height	32171250
13	42590562	Production	42527457	42527461	194486	Body height	32171250
13	42647338	Production	42527457	42527461	194486	Body height	32171250
13	42702842	Production	42527457	42527461	194486	Body height	32171250
13	42550967	Production	42563976	42563980	131335	Residual feed intake	28521758
13	42590562	Production	42563976	42563980	131335	Residual feed intake	28521758
13	42647338	Production	42563976	42563980	131335	Residual feed intake	28521758
13	42702842	Production	42563976	42563980	131335	Residual feed intake	28521758
13	42550967	Milk	42606177	42606181	105683	Milk protein percentage	27287773
13	42590562	Milk	42606177	42606181	105683	Milk protein percentage	27287773
13	42647338	Milk	42606177	42606181	105683	Milk protein percentage	27287773
13	42702842	Milk	42606177	42606181	105683	Milk protein percentage	27287773
13	42550967	Production	42702840	42702844	68554	Body weight gain	19966163
13	42590562	Production	42702840	42702844	68554	Body weight gain	19966163
13	42647338	Production	42702840	42702844	68554	Body weight gain	19966163
13	42702842	Production	42702840	42702844	68554	Body weight gain	19966163
13	42888553	Production	42702840	42702844	68554	Body weight gain	19966163
13	42550967	Reproduction	42741706	42741710	28667	Interval to first estrus after calving	24428918
13	42590562	Reproduction	42741706	42741710	28667	Interval to first estrus after calving	24428918
13	42647338	Reproduction	42741706	42741710	28667	Interval to first estrus after calving	24428918
13	42702842	Reproduction	42741706	42741710	28667	Interval to first estrus after calving	24428918
13	42888553	Reproduction	42741706	42741710	28667	Interval to first estrus after calving	24428918
13	42550967	Reproduction	42741706	42741710	177141	Conception rate	31299913
13	42590562	Reproduction	42741706	42741710	177141	Conception rate	31299913
13	42647338	Reproduction	42741706	42741710	177141	Conception rate	31299913
13	42702842	Reproduction	42741706	42741710	177141	Conception rate	31299913
13	42888553	Reproduction	42741706	42741710	177141	Conception rate	31299913
13	42590562	Exterior	42811689	42811693	261873	Body form composite index	36268046
13	42647338	Exterior	42811689	42811693	261873	Body form composite index	36268046
13	42702842	Exterior	42811689	42811693	261873	Body form composite index	36268046
13	42888553	Exterior	42811689	42811693	261873	Body form composite index	36268046
13	42590562	Exterior	42811689	42811693	261882	Feet and leg conformation	36268046
13	42647338	Exterior	42811689	42811693	261882	Feet and leg conformation	36268046
13	42702842	Exterior	42811689	42811693	261882	Feet and leg conformation	36268046
13	42888553	Exterior	42811689	42811693	261882	Feet and leg conformation	36268046
13	42702842	Milk	42934273	42934277	215352	Milk fat percentage	32635893
13	42888553	Milk	42934273	42934277	215352	Milk fat percentage	32635893
13	42702842	Meat_and_Carcass	42943552	42943556	151841	Carcass weight	29163638
13	42888553	Meat_and_Carcass	42943552	42943556	151841	Carcass weight	29163638
13	42888553	Meat_and_Carcass	43101702	43101706	226357	Shear force	33101375
13	42888553	Meat_and_Carcass	43106878	43106882	226351	Shear force	33101375
13	42888553	Meat_and_Carcass	43114372	43114376	226402	Shear force	33101375
13	42888553	Meat_and_Carcass	43123203	43123207	226355	Shear force	33101375
13	42888553	Meat_and_Carcass	43128110	43128114	226358	Shear force	33101375
13	42888553	Meat_and_Carcass	43128371	43128375	226371	Shear force	33101375
13	42888553	Meat_and_Carcass	43128423	43128427	226383	Shear force	33101375
13	42888553	Meat_and_Carcass	43128605	43128609	226387	Shear force	33101375
13	42888553	Meat_and_Carcass	43128719	43128723	226394	Shear force	33101375
13	42888553	Meat_and_Carcass	43128723	43128727	226396	Shear force	33101375
13	42888553	Meat_and_Carcass	43128730	43128734	226388	Shear force	33101375
13	42888553	Meat_and_Carcass	43128741	43128745	226393	Shear force	33101375
13	42888553	Meat_and_Carcass	43129336	43129340	226375	Shear force	33101375
13	42888553	Meat_and_Carcass	43129361	43129365	226364	Shear force	33101375
13	42888553	Meat_and_Carcass	43133847	43133851	226354	Shear force	33101375
13	42888553	Meat_and_Carcass	43134280	43134284	226381	Shear force	33101375
13	42888553	Meat_and_Carcass	43134587	43134591	226390	Shear force	33101375
13	42888553	Meat_and_Carcass	43134666	43134670	226367	Shear force	33101375
13	42888553	Meat_and_Carcass	43135210	43135214	226372	Shear force	33101375
13	42888553	Meat_and_Carcass	43135709	43135713	226384	Shear force	33101375
13	42888553	Meat_and_Carcass	43136490	43136494	226370	Shear force	33101375
13	42888553	Meat_and_Carcass	43137381	43137385	226347	Shear force	33101375
13	49369652	Milk	49198562	49198566	26339	Milk protein yield	22449276
13	49369652	Meat_and_Carcass	49198562	49198566	151639	Muscle carnosine content	29163638
13	49369652	Milk	49302466	49302470	25515	Milk yield	22449276
13	49369652	Milk	49302466	49302470	174899	Milk protein percentage	31139206
13	49369652	Meat_and_Carcass	49487966	49487970	226409	Shear force	33101375
13	49369652	Reproduction	49568370	49568374	14766	Interval to first estrus after calving	20477799
13	49369652	Production	49568370	49568374	131402	Metabolic body weight	28521758
13	49369652	Production	49569348	49569352	131403	Metabolic body weight	28521758
13	49369652	Production	49570777	49570781	131404	Metabolic body weight	28521758
13	49369652	Production	49571656	49571660	131405	Metabolic body weight	28521758
13	49369652	Exterior	49609210	49609214	220988	Interdigital hyperplasia	31056323
13	50502256	Milk	50356455	50356459	174901	Milk protein percentage	31139206
13	50552367	Milk	50356455	50356459	174901	Milk protein percentage	31139206
13	50502256	Milk	50611759	50611763	25516	Milk yield	22449276
13	50552367	Milk	50611759	50611763	25516	Milk yield	22449276
13	50611761	Milk	50611759	50611763	25516	Milk yield	22449276
13	50739564	Milk	50611759	50611763	25516	Milk yield	22449276
13	50753965	Milk	50611759	50611763	25516	Milk yield	22449276
13	50762700	Milk	50611759	50611763	25516	Milk yield	22449276
13	50502256	Milk	50683536	50683540	156396	Milk tetracosanoic acid content	27506634
13	50552367	Milk	50683536	50683540	156396	Milk tetracosanoic acid content	27506634
13	50611761	Milk	50683536	50683540	156396	Milk tetracosanoic acid content	27506634
13	50739564	Milk	50683536	50683540	156396	Milk tetracosanoic acid content	27506634
13	50753965	Milk	50683536	50683540	156396	Milk tetracosanoic acid content	27506634
13	50762700	Milk	50683536	50683540	156396	Milk tetracosanoic acid content	27506634
13	50915400	Milk	50683536	50683540	156396	Milk tetracosanoic acid content	27506634
13	50739564	Health	50955985	50955989	296553	Blood beta-hydroxybutyrate level	38674346
13	50753965	Health	50955985	50955989	296553	Blood beta-hydroxybutyrate level	38674346
13	50762700	Health	50955985	50955989	296553	Blood beta-hydroxybutyrate level	38674346
13	50915400	Health	50955985	50955989	296553	Blood beta-hydroxybutyrate level	38674346
13	50955987	Health	50955985	50955989	296553	Blood beta-hydroxybutyrate level	38674346
13	51162240	Health	50955985	50955989	296553	Blood beta-hydroxybutyrate level	38674346
13	51162240	Reproduction	51267067	51267071	287135	Gestation length	38044379
13	51162240	Meat_and_Carcass	51285388	51285392	232426	Marbling score	33101375
13	51780574	Exterior	51797385	51797389	154175	Stature	29459679
13	51780574	Exterior	51797385	51797389	154310	Stature	29459679
13	51780574	Production	51842151	51842155	47152	Body depth	21831322
13	51780574	Reproduction	51842151	51842155	47153	Calving ease	21831322
13	51780574	Exterior	51842151	51842155	47154	Foot angle	21831322
13	51780574	Exterior	51842151	51842155	47155	Feet and leg conformation	21831322
13	51780574	Milk	51842151	51842155	47156	Milk fat percentage	21831322
13	51780574	Production	51842151	51842155	47157	PTA type	21831322
13	51780574	Exterior	51842151	51842155	47158	Udder attachment	21831322
13	51780574	Milk	51842151	51842155	47159	Milk fat yield	21831322
13	51780574	Milk	51842151	51842155	47160	Milk yield	21831322
13	51780574	Production	51842151	51842155	47161	Net merit	21831322
13	51780574	Production	51842151	51842155	47162	Length of productive life	21831322
13	51780574	Milk	51842151	51842155	47163	Milk protein yield	21831322
13	51780574	Exterior	51842151	51842155	47164	Rear leg placement - rear view	21831322
13	51780574	Exterior	51842151	51842155	47165	Rear leg placement - side view	21831322
13	51780574	Exterior	51842151	51842155	47166	Udder height	21831322
13	51780574	Reproduction	51842151	51842155	47167	Calving ease	21831322
13	51780574	Reproduction	51842151	51842155	47168	Stillbirth	21831322
13	51780574	Exterior	51842151	51842155	47169	Stature	21831322
13	51780574	Exterior	51842151	51842155	47170	Strength	21831322
13	51780574	Reproduction	51986341	51986345	138481	Conception rate	28814769
13	51780574	Milk	52025856	52025860	246950	Milk fat percentage	34828436
13	51780574	Milk	52027441	52027445	244572	Milk fat yield	34828436
13	51780574	Milk	52027441	52027445	246949	Milk fat percentage	34828436
18	24514845	Meat_and_Carcass	24271974	24271978	229124	Tenderness score	33101375
18	24514845	Meat_and_Carcass	24271978	24271982	229105	Tenderness score	33101375
18	24514845	Meat_and_Carcass	24272022	24272026	229176	Tenderness score	33101375
18	24514845	Meat_and_Carcass	24272031	24272035	229094	Tenderness score	33101375
18	24514845	Meat_and_Carcass	24272541	24272545	229152	Tenderness score	33101375
18	24514845	Meat_and_Carcass	24272622	24272626	229196	Tenderness score	33101375
18	24514845	Meat_and_Carcass	24272636	24272640	229231	Tenderness score	33101375
18	24514845	Meat_and_Carcass	24272645	24272649	229171	Tenderness score	33101375
18	24514845	Meat_and_Carcass	24272835	24272839	229133	Tenderness score	33101375
18	24514845	Meat_and_Carcass	24273383	24273387	229048	Tenderness score	33101375
18	24514845	Meat_and_Carcass	24273440	24273444	229228	Tenderness score	33101375
18	24514845	Meat_and_Carcass	24273597	24273601	229181	Tenderness score	33101375
18	24514845	Meat_and_Carcass	24273814	24273818	229185	Tenderness score	33101375
18	24514845	Meat_and_Carcass	24274388	24274392	229122	Tenderness score	33101375
18	24514845	Meat_and_Carcass	24274706	24274710	229173	Tenderness score	33101375
18	24514845	Meat_and_Carcass	24275009	24275013	229040	Tenderness score	33101375
18	24514845	Meat_and_Carcass	24275086	24275090	229112	Tenderness score	33101375
18	24514845	Meat_and_Carcass	24275974	24275978	229248	Tenderness score	33101375
18	24514845	Meat_and_Carcass	24276508	24276512	229060	Tenderness score	33101375
18	24514845	Meat_and_Carcass	24277247	24277251	228984	Tenderness score	33101375
18	24514845	Meat_and_Carcass	24319686	24319690	229096	Tenderness score	33101375
18	24514845	Meat_and_Carcass	24321262	24321266	229157	Tenderness score	33101375
18	24514845	Meat_and_Carcass	24321911	24321915	229053	Tenderness score	33101375
18	24514845	Meat_and_Carcass	24339062	24339066	228976	Tenderness score	33101375
18	24514845	Meat_and_Carcass	24342566	24342570	229028	Tenderness score	33101375
18	24514845	Meat_and_Carcass	24344413	24344417	229170	Tenderness score	33101375
18	24514845	Meat_and_Carcass	24411924	24411928	228989	Tenderness score	33101375
18	24514845	Meat_and_Carcass	24422124	24422128	229175	Tenderness score	33101375
18	24514845	Meat_and_Carcass	24422203	24422207	229216	Tenderness score	33101375
18	24514845	Meat_and_Carcass	24422381	24422385	229188	Tenderness score	33101375
18	24514845	Meat_and_Carcass	24422521	24422525	229219	Tenderness score	33101375
18	24514845	Meat_and_Carcass	24422541	24422545	229147	Tenderness score	33101375
18	24514845	Meat_and_Carcass	24422569	24422573	229194	Tenderness score	33101375
18	24514845	Meat_and_Carcass	24422652	24422656	229225	Tenderness score	33101375
18	24514845	Meat_and_Carcass	24456281	24456285	232707	Marbling score	33101375
18	24514845	Meat_and_Carcass	24470196	24470200	229035	Tenderness score	33101375
18	24514845	Meat_and_Carcass	24470274	24470278	229198	Tenderness score	33101375
18	24514845	Meat_and_Carcass	24470316	24470320	229218	Tenderness score	33101375
18	24514845	Meat_and_Carcass	24470593	24470597	229224	Tenderness score	33101375
18	24514845	Meat_and_Carcass	24470690	24470694	229167	Tenderness score	33101375
18	24514845	Meat_and_Carcass	24471500	24471504	229113	Tenderness score	33101375
18	24514845	Meat_and_Carcass	24471699	24471703	229241	Tenderness score	33101375
18	24514845	Meat_and_Carcass	24473223	24473227	229162	Tenderness score	33101375
18	24514845	Meat_and_Carcass	24473498	24473502	229227	Tenderness score	33101375
18	24514845	Meat_and_Carcass	24474252	24474256	229177	Tenderness score	33101375
18	24514845	Meat_and_Carcass	24474520	24474524	229211	Tenderness score	33101375
18	24514845	Meat_and_Carcass	24474804	24474808	229159	Tenderness score	33101375
18	24514845	Meat_and_Carcass	24475212	24475216	229056	Tenderness score	33101375
18	24514845	Meat_and_Carcass	24475356	24475360	229226	Tenderness score	33101375
18	24514845	Meat_and_Carcass	24475501	24475505	229232	Tenderness score	33101375
18	24514845	Meat_and_Carcass	24475695	24475699	228993	Tenderness score	33101375
18	24514845	Meat_and_Carcass	24475722	24475726	229165	Tenderness score	33101375
18	24514845	Meat_and_Carcass	24476358	24476362	229189	Tenderness score	33101375
18	24514845	Meat_and_Carcass	24476506	24476510	229220	Tenderness score	33101375
18	24514845	Meat_and_Carcass	24476808	24476812	229148	Tenderness score	33101375
18	24514845	Meat_and_Carcass	24477041	24477045	229074	Tenderness score	33101375
18	24514845	Meat_and_Carcass	24477397	24477401	229233	Tenderness score	33101375
18	24514845	Meat_and_Carcass	24477443	24477447	229172	Tenderness score	33101375
18	24514845	Meat_and_Carcass	24477649	24477653	229204	Tenderness score	33101375
18	24514845	Meat_and_Carcass	24477680	24477684	229242	Tenderness score	33101375
18	24514845	Meat_and_Carcass	24477845	24477849	229190	Tenderness score	33101375
18	24514845	Meat_and_Carcass	24477873	24477877	229221	Tenderness score	33101375
18	24514845	Meat_and_Carcass	24478025	24478029	229237	Tenderness score	33101375
18	24514845	Meat_and_Carcass	24478030	24478034	229179	Tenderness score	33101375
18	24514845	Meat_and_Carcass	24478051	24478055	229213	Tenderness score	33101375
18	24514845	Meat_and_Carcass	24478256	24478260	229200	Tenderness score	33101375
18	24514845	Meat_and_Carcass	24478332	24478336	229223	Tenderness score	33101375
18	24514845	Meat_and_Carcass	24478364	24478368	229163	Tenderness score	33101375
18	24514845	Meat_and_Carcass	24479470	24479474	229208	Tenderness score	33101375
18	24514845	Meat_and_Carcass	24479507	24479511	229239	Tenderness score	33101375
18	24514845	Meat_and_Carcass	24479559	24479563	229205	Tenderness score	33101375
18	24514845	Meat_and_Carcass	24479639	24479643	229186	Tenderness score	33101375
18	24514845	Meat_and_Carcass	24479826	24479830	229191	Tenderness score	33101375
18	24514845	Meat_and_Carcass	24479888	24479892	229209	Tenderness score	33101375
18	24514845	Meat_and_Carcass	24479950	24479954	229149	Tenderness score	33101375
18	24514845	Meat_and_Carcass	24480804	24480808	229091	Tenderness score	33101375
18	24514845	Meat_and_Carcass	24481187	24481191	229079	Tenderness score	33101375
18	24514845	Meat_and_Carcass	24481944	24481948	229155	Tenderness score	33101375
18	24514845	Meat_and_Carcass	24482000	24482004	229009	Tenderness score	33101375
18	24514845	Meat_and_Carcass	24490989	24490993	229183	Tenderness score	33101375
18	24514845	Meat_and_Carcass	24491285	24491289	229193	Tenderness score	33101375
18	24514845	Meat_and_Carcass	24514843	24514847	228991	Tenderness score	33101375
18	24514845	Meat_and_Carcass	24514843	24514847	234280	Connective tissue amount	33101375
18	24514845	Meat_and_Carcass	24557916	24557920	229000	Tenderness score	33101375
18	24514845	Meat_and_Carcass	24562498	24562502	228987	Tenderness score	33101375
18	24514845	Meat_and_Carcass	24640036	24640040	228980	Tenderness score	33101375
18	24514845	Meat_and_Carcass	24640036	24640040	234276	Connective tissue amount	33101375
18	24514845	Meat_and_Carcass	24641511	24641515	229235	Tenderness score	33101375
18	24514845	Meat_and_Carcass	24641511	24641515	234366	Connective tissue amount	33101375
18	24514845	Meat_and_Carcass	24660728	24660732	229003	Tenderness score	33101375
18	24514845	Meat_and_Carcass	24663287	24663291	229017	Tenderness score	33101375
18	24514845	Meat_and_Carcass	24682745	24682749	229199	Tenderness score	33101375
18	24514845	Meat_and_Carcass	24682773	24682777	229044	Tenderness score	33101375
18	24514845	Meat_and_Carcass	24682789	24682793	229062	Tenderness score	33101375
18	24514845	Meat_and_Carcass	24682924	24682928	229128	Tenderness score	33101375
18	24514845	Meat_and_Carcass	24683798	24683802	229103	Tenderness score	33101375
18	24514845	Meat_and_Carcass	24684027	24684031	229131	Tenderness score	33101375
18	24514845	Meat_and_Carcass	24684108	24684112	229109	Tenderness score	33101375
18	24514845	Reproduction	24699683	24699687	125251	Offspring number	19220232
18	24514845	Reproduction	24699844	24699848	125272	Offspring number	19220232
18	24514845	Production	24745833	24745837	65536	Maturity rate	26445451
22	14142598	Meat_and_Carcass	13907732	13907736	36899	Lean meat yield	25273628
22	14142598	Exterior	13907732	13907736	166864	White spotting	30506810
22	14142598	Meat_and_Carcass	13948702	13948706	36703	Lean meat yield	25273628
22	14181765	Meat_and_Carcass	13948702	13948706	36703	Lean meat yield	25273628
22	14188037	Meat_and_Carcass	13948702	13948706	36703	Lean meat yield	25273628
22	14142598	Meat_and_Carcass	14043408	14043412	37205	Lean meat yield	25273628
22	14181765	Meat_and_Carcass	14043408	14043412	37205	Lean meat yield	25273628
22	14188037	Meat_and_Carcass	14043408	14043412	37205	Lean meat yield	25273628
22	14209641	Meat_and_Carcass	14043408	14043412	37205	Lean meat yield	25273628
22	14258727	Meat_and_Carcass	14043408	14043412	37205	Lean meat yield	25273628
22	14142598	Meat_and_Carcass	14090228	14090232	37169	Lean meat yield	25273628
22	14181765	Meat_and_Carcass	14090228	14090232	37169	Lean meat yield	25273628
22	14188037	Meat_and_Carcass	14090228	14090232	37169	Lean meat yield	25273628
22	14209641	Meat_and_Carcass	14090228	14090232	37169	Lean meat yield	25273628
22	14258727	Meat_and_Carcass	14090228	14090232	37169	Lean meat yield	25273628
22	14142598	Production	14181763	14181767	23908	Body weight	23851991
22	14181765	Production	14181763	14181767	23908	Body weight	23851991
22	14188037	Production	14181763	14181767	23908	Body weight	23851991
22	14209641	Production	14181763	14181767	23908	Body weight	23851991
22	14258727	Production	14181763	14181767	23908	Body weight	23851991
22	14142598	Meat_and_Carcass	14181763	14181767	151826	Carcass weight	29163638
22	14181765	Meat_and_Carcass	14181763	14181767	151826	Carcass weight	29163638
22	14188037	Meat_and_Carcass	14181763	14181767	151826	Carcass weight	29163638
22	14209641	Meat_and_Carcass	14181763	14181767	151826	Carcass weight	29163638
22	14258727	Meat_and_Carcass	14181763	14181767	151826	Carcass weight	29163638
22	14142598	Production	14188035	14188039	23909	Body weight	23851991
22	14181765	Production	14188035	14188039	23909	Body weight	23851991
22	14188037	Production	14188035	14188039	23909	Body weight	23851991
22	14209641	Production	14188035	14188039	23909	Body weight	23851991
22	14258727	Production	14188035	14188039	23909	Body weight	23851991
22	14142598	Exterior	14258725	14258729	36037	Hoof and leg disorders	25497826
22	14181765	Exterior	14258725	14258729	36037	Hoof and leg disorders	25497826
22	14188037	Exterior	14258725	14258729	36037	Hoof and leg disorders	25497826
22	14209641	Exterior	14258725	14258729	36037	Hoof and leg disorders	25497826
22	14258727	Exterior	14258725	14258729	36037	Hoof and leg disorders	25497826
22	14142598	Reproduction	14276236	14276240	181378	Conception rate	31718557
22	14181765	Reproduction	14276236	14276240	181378	Conception rate	31718557
22	14188037	Reproduction	14276236	14276240	181378	Conception rate	31718557
22	14209641	Reproduction	14276236	14276240	181378	Conception rate	31718557
22	14258727	Reproduction	14276236	14276240	181378	Conception rate	31718557
22	14142598	Exterior	14339431	14339435	166849	White spotting	30506810
22	14181765	Exterior	14339431	14339435	166849	White spotting	30506810
22	14188037	Exterior	14339431	14339435	166849	White spotting	30506810
22	14209641	Exterior	14339431	14339435	166849	White spotting	30506810
22	14258727	Exterior	14339431	14339435	166849	White spotting	30506810

## Sheet: Table S5
Table S5: Enriched Quantitative Trait Loci (QTL) within the candidate regions in Rarámuri Criollo cattle from the Jornada Experimental Range.
QTL	Chromosome	N_QTLs	Total_annotated_QTLs	P-value	Adj. P-value	QTL_type
Tenderness score	18	94	101	3.22E-90	2.64E-88	Meat and Carcass
Connective tissue amount	6	10	13	2.85E-25	1.17E-23	Meat and Carcass
Shear force	13	23	76	2.52E-21	6.89E-20	Meat and Carcass
Bovine tuberculosis susceptibility	7	3	8	2.27E-06	4.64E-05	Health
Milk iron content	2	4	25	4.24E-06	6.17E-05	Milk
M. paratuberculosis susceptibility	6	2	13	4.51E-06	6.17E-05	Health
Calf size	1	2	12	9.93E-06	0.000116289	Reproduction
Lean meat yield	22	4	11	2.35E-05	0.000240452	Meat and Carcass
Metabolic body weight	13	4	76	4.00E-05	0.000364051	Production
Milk alpha-S2-casein percentage	2	3	25	4.51E-05	0.000369827	Milk
Interval to first estrus after calving	1	2	12	0.000643303	0.00479553	Reproduction
Sperm motility	2	2	25	0.000765496	0.00523089	Reproduction
Milk sodium content	2	2	25	0.00162167	0.010229	Milk
LDL cholesterol level	1	1	12	0.00329038	0.0192722	Health
Offspring number	18	2	101	0.00423079	0.0231283	Reproduction
Birth index	1	1	12	0.00657082	0.0299338	Reproduction
Milk beta-casein percentage	2	1	25	0.00622045	0.0299338	Milk
Milk casein percentage	2	1	25	0.00622045	0.0299338	Milk
Milk mid-infrared spectra	2	1	25	0.0124037	0.053532	Milk
Milk profitability index	7	1	8	0.0137396	0.0563323	Milk
Calving interval	7	1	8	0.0160134	0.0625285	Reproduction
Milk glycosylated kappa-casein percentage	2	2	25	0.0216602	0.0746169	Milk
Body form composite index	13	1	76	0.0218391	0.0746169	Exterior
Eosinophil number	13	1	76	0.0218391	0.0746169	Health
Age at first calving	7	1	8	0.0362721	0.118972	Reproduction
Blood beta-hydroxybutyrate level	13	1	76	0.0432074	0.124893	Health
Carcass weight	22	1	11	0.0441696	0.124893	Meat and Carcass
Muscle carnosine content	13	1	76	0.0432074	0.124893	Meat and Carcass
Hoof and leg disorders	22	1	11	0.0441696	0.124893	Exterior
Body weight	22	2	11	0.090956	0.219364	Production
Milk tridecylic acid content	2	1	25	0.0895007	0.219364	Milk
Interdigital hyperplasia	13	1	76	0.0845713	0.219364	Exterior
Stature	13	3	76	0.0860509	0.219364	Exterior
White spotting	22	2	11	0.0864255	0.219364	Exterior
Milk fat percentage	13	4	76	0.106238	0.241987	Milk
Residual feed intake	13	1	76	0.104586	0.241987	Production
First service conception	1	1	12	0.11239	0.249081	Reproduction
Conception rate	13	2	76	0.138512	0.298895	Reproduction
Maturity rate	18	1	101	0.144393	0.303596	Production
Inseminations per conception	1	1	12	0.155703	0.319191	Reproduction
Milking speed	2	1	25	0.166058	0.324209	Milk
Milk protein yield	7	1	8	0.162249	0.324209	Milk
Body height	13	1	76	0.180418	0.328762	Production
Feet and leg conformation	13	2	76	0.177039	0.328762	Exterior
Milk tetracosanoic acid content	13	1	76	0.180418	0.328762	Milk
Milk fat yield	7	1	8	0.18756	0.334346	Milk
Tick resistance	2	1	25	0.191872	0.334755	Health
Interval to first estrus after calving	13	2	76	0.241384	0.412364	Reproduction
Conception rate	1	1	12	0.249338	0.41726	Reproduction
Conception rate	22	1	11	0.273989	0.449342	Reproduction
Calving ease	1	1	12	0.314957	0.496664	Reproduction
Milk yield	13	3	76	0.313658	0.496664	Milk
Milk fat percentage	2	1	25	0.372499	0.565647	Milk
Bovine respiratory disease susceptibility	13	1	76	0.3719	0.565647	Health
Milk unglycosylated kappa-casein percentage	1	1	12	0.404603	0.603226	Milk
Milk kappa-casein percentage	2	2	25	0.427866	0.626518	Milk
Body weight gain	13	1	76	0.450339	0.631997	Production
Carcass weight	13	1	76	0.462437	0.631997	Meat and Carcass
Milk protein percentage	13	3	76	0.451154	0.631997	Milk
Rear leg placement - side view	13	1	76	0.462437	0.631997	Exterior
Milk fat yield	2	1	25	0.475142	0.638716	Milk
Calving ease	13	2	76	0.498708	0.646457	Reproduction
Milk kappa-casein percentage	1	1	12	0.504552	0.646457	Milk
Udder height	13	1	76	0.497176	0.646457	Exterior
Udder attachment	13	1	76	0.519095	0.654858	Exterior
Body weight	2	1	25	0.55011	0.663496	Production
Body depth	13	1	76	0.550216	0.663496	Production
Strength	13	1	76	0.54007	0.663496	Exterior
PTA type	13	1	76	0.569851	0.66754	Production
Rear leg placement - rear view	13	1	76	0.569851	0.66754	Exterior
Milk fat yield	13	2	76	0.603082	0.690871	Milk
Foot angle	13	1	76	0.606618	0.690871	Exterior
Marbling score	13	1	76	0.62382	0.700039	Meat and Carcass
Net merit	13	1	76	0.64028	0.700039	Production
Stillbirth	13	1	76	0.64028	0.700039	Reproduction
Length of productive life	13	1	76	0.678384	0.73194	Production
Connective tissue amount	18	3	101	0.692349	0.737307	Meat and Carcass
Average daily gain	6	1	13	0.706925	0.743177	Production
Shear force	2	1	25	0.855145	0.887619	Meat and Carcass
Milk protein yield	13	2	76	0.881373	0.892254	Milk
Marbling score	18	1	101	0.875825	0.892254	Meat and Carcass
Gestation length	13	1	76	0.962019	0.962019	Reproduction
